# Supplementary material for: Investigating Metabolic Plant Response toward Deoxynivalenol Accumulation in Four Winter Cereals
Source: J Agric Food Chem. 2024 Feb 5;72(6):3200–9. doi: 10.1021/acs.jafc.3c06111 (PMC10870777; doi:10.1021/acs.jafc.3c06111)
Supplement: Supplementary file 1 — jf3c06111_si_001.xlsx [file jf3c06111_si_001.xlsx]

## Sheet: Foglio1
Sample code	Site	Harvest Year	Variety	Species	AR 17:0	AR 19:0	AR 21:0	AR 23:0	AR 19:1	AR 21:1	AR 25:0	HBA	VAN	SYR	p-COUM	FER	SIN	HBA	VAN	CAFF	SYR	p-COUM	FER	SIN
CI_1	Cigliano	2017	Andriolo	T. aestivum	39.4316	234.972	533.817	154.723	12.1463	5.81909	12.6393	1.79166	4.4114	2.41243	1.31844	14.4369	23.1781	2.24529	4.51627	3.86976	3.72342	16.8873	520.167	25.1396
CI_2	Cigliano	2017	Andriolo	T. aestivum	38.9678	223.006	455.923	136.116	9.14521	4.56065	12.5507	1.79829	4.52248	2.45195	1.31636	14.8794	24.6137	1.94084	4.19074	3.102	3.12604	15.681	463.123	21.7536
CI_3	Cigliano	2017	Andriolo	T. aestivum	38.5344	227.033	464.435	132.837	8.69428	5.03502	12.4944	1.53512	4.27163	2.43903	1.09462	12.7435	20.1373	2.19783	5.05263	3.67623	3.61912	16.3409	507.536	22.786
CI_4	Cigliano	2017	Arabia	T. aestivum	40.9067	344.483	665.402	142.414	50.5747	33.7931	12.5479	2.5111	5.42517	3.87591	1.40711	13.798	21.6301	1.91917	3.1854	1.94144	3.35415	14.6784	445.129	15.1513
CI_5	Cigliano	2017	Arabia	T. aestivum	37.1694	252.759	507.816	107.126	37.4713	25.4023	12.5176	2.00074	4.48389	3.04009	1.08898	11.3457	17.4071	1.91402	3.04751	2.00493	3.33032	15.2694	455.205	19.9478
CI_6	Cigliano	2017	Arabia	T. aestivum	39.5318	306.02	585.748	118.592	10.656	9.24893	12.537	2.04529	4.78709	3.2527	1.16622	11.2743	18.1824	1.77179	3.14999	1.75547	3.1593	13.7967	429.069	16.51
CI_7	Cigliano	2017	Aubusson	T. aestivum	40.3838	308.473	701.135	208.245	18.0823	9.94349	12.9093	2.23921	3.43217	1.29252	2.34008	14.9575	22.8043	1.66027	2.64132	3.29877	1.38848	14.8156	445.686	17.9388
CI_8	Cigliano	2017	Aubusson	T. aestivum	38.6338	263.368	591.605	171.473	14.3449	8.53468	12.6957	2.04824	3.29312	1.22746	2.03109	13.9279	23.8451	1.76161	2.38786	3.26519	1.48429	14.7157	457.79	20.1597
CI_9	Cigliano	2017	Aubusson	T. aestivum	39.1952	234.373	628.97	175.729	17.2034	7.77388	12.9395	1.88088	2.9011	1.11441	1.52918	11.7232	21.0649	1.6468	2.05459	3.0114	1.15541	14.3178	439.254	18.8057
CI_10	Cigliano	2017	Aucan	Tritordeum	34.1479	99.3363	438.455	299.415	2.80162	7.54833	16.4015	2.08162	4.1599	1.90382	1.08787	9.5104	18.8567	2.22765	3.5263	3.66387	3.56571	25.3591	537.41	24.3649
CI_11	Cigliano	2017	Aucan	Tritordeum	35.1033	136.425	512.486	309.499	6.95171	11.0659	17.6388	1.66028	4.04396	1.93667	0.918957	8.29727	20.2658	1.74085	2.99624	2.19333	3.43238	12.9165	372.738	20.9691
CI_12	Cigliano	2017	Aucan	Tritordeum	34.628	141.392	550.941	372.691	5.14544	11.0265	17.933	2.00215	4.27903	2.155	0.960481	10.1662	24.4817	2.11167	3.4317	3.13736	3.53908	18.7746	546.85	29.1253
CI_13	Cigliano	2017	BC Vigor	T. spelta	17.0204	271.036	582.283	119.594	33.5727	9.09963	5.58314	2.36811	4.2164	2.92273	0.936775	12.5509	17.7392	2.09076	3.63628	4.08301	3.22117	17.5559	432.017	12.5882
CI_14	Cigliano	2017	BC Vigor	T. spelta	18.3287	281.95	606.724	135.98	28.2192	10.3675	5.73563	2.86168	4.83727	3.62175	1.10002	17.7439	21.6767	2.23484	3.83223	6.58675	3.45795	19.7941	633.766	18.0359
CI_15	Cigliano	2017	BC Vigor	T. spelta	16.7312	240.751	506.364	104.549	27.2809	8.64003	5.55064	2.30127	4.07699	2.78033	0.858167	12.0066	17.6245	1.93703	3.61801	5.79161	3.04901	18.6595	511.413	17.6941
CI_16	Cigliano	2017	Bologna	T. aestivum	38.4097	290.77	695.605	177.166	20.1459	20.7808	13.5098	1.94103	3.20748	1.24869	0.993297	8.59847	15.9696	2.20925	3.47024	2.89243	1.9152	14.1222	377.278	18.8026
CI_17	Cigliano	2017	Bologna	T. aestivum	38.9112	259.99	636.111	173.146	18.0059	20.2169	13.5722	2.1129	3.46023	1.3279	1.08588	10.1374	19.6247	2.44646	3.88692	3.17605	2.23153	15.6742	437.28	24.6289
CI_18	Cigliano	2017	Bologna	T. aestivum	41.7891	307.011	604.023	138.046	40.2299	31.4943	14.1163	1.98314	3.22625	1.21479	1.12648	9.50966	17.4543	2.46464	3.85672	2.96259	2.18216	15.9361	428.778	22.6578
CI_19	Cigliano	2017	Bonavita	T. aestivum	37.9705	205.223	853.594	243.244	25.0271	23.6467	14.5516	1.7596	3.27637	2.14409	0.994612	11.2047	18.0995	2.48664	3.9477	3.16083	3.16184	16.525	491.841	23.3929
CI_20	Cigliano	2017	Bonavita	T. aestivum	35.5917	153.41	665.975	183.634	16.6658	18.0455	13.7778	1.59116	2.77891	1.93525	0.694042	8.75542	18.491	2.88607	4.30121	3.50494	3.46432	18.8445	554.866	30.2142
CI_21	Cigliano	2017	Bonavita	T. aestivum	35.9718	153.252	597.958	177.244	15.0914	16.3968	13.4916	1.76425	3.1683	2.18906	0.790662	10.0572	17.8951	2.54651	4.06272	2.86011	3.18744	15.5531	471.257	23.8489
CI_22	Cigliano	2017	Bulel	Tritordeum	0	77.098	501.944	340.076	3.59139	11.4472	16.609	1.85419	3.52521	1.31475	0.952821	8.93194	16.248	1.84903	3.3449	3.29772	2.73833	13.9517	457.915	19.9141
CI_23	Cigliano	2017	Bulel	Tritordeum	0	83.7474	411.007	256.016	4.84227	10.0598	15.269	1.53425	3.2892	1.42009	0.90032	8.47552	16.5955	1.81744	3.01348	3.36623	2.72265	12.7043	455.811	20.3
CI_24	Cigliano	2017	Bulel	Tritordeum	0	105.826	421.051	249.255	23.5751	10.2124	16.2819	1.66051	3.43511	1.35347	1.00567	8.99939	18.3286	1.78671	3.32939	3.37762	2.64134	12.4177	457.302	20.5976
CI_25	Cigliano	2017	Frassineto	T. aestivum	28.5403	199.452	385.605	103.911	34.239	5.54479	13.375	1.3203	4.46233	2.69778	1.21115	14.6305	24.8152	1.53629	4.55959	2.96275	3.21725	14.4256	434.609	22.005
CI_26	Cigliano	2017	Frassineto	T. aestivum	26.578	217.241	442.989	102.414	33.3333	12.9885	13.1685	1.34335	4.19047	2.38034	1.15811	13.8807	25.021	1.65377	4.56618	3.2044	3.405	15.2851	466.006	23.165
CI_27	Cigliano	2017	Frassineto	T. aestivum	27.8217	197.288	353.119	102.519	33.7181	5.09343	13.4049	1.40199	4.52109	2.51659	1.384	14.5776	23.6887	1.70104	4.98827	3.25197	3.52381	17.2211	472.044	23.0943
CI_28	Cigliano	2017	GentilRosso	T. aestivum	28.1714	198.855	378.945	110.358	41.8063	6.14616	13.4592	1.56953	5.11923	3.12689	1.36949	16.7684	27.6481	1.73564	4.2696	3.87159	3.27963	18.7968	528.74	26.2345
CI_29	Cigliano	2017	GentilRosso	T. aestivum	27.1966	180.934	335.605	102.385	32.7122	5.41621	13.3601	1.51802	4.58713	2.47329	1.40909	16.9275	27.1517	1.57555	4.2844	3.01735	2.83975	17.0032	468.801	22.7634
CI_30	Cigliano	2017	GentilRosso	T. aestivum	26.8253	181.149	396.092	95.977	33.3333	12.9885	12.9604	1.42995	4.6479	2.56657	1.24862	15.6173	26.9594	1.4736	4.12525	3.29067	3.00503	15.2535	454.305	24.1568
CI_31	Cigliano	2017	GiovanniPaolo	T. dicoccum	0	42.8954	495.891	265.149	6.70725	8.47291	10.1766	2.59992	3.53877	1.27709	0.820285	12.1728	34.7877	2.02295	2.64851	2.37946	1.48912	14.5675	379.061	20.0912
CI_32	Cigliano	2017	GiovanniPaolo	T. dicoccum	0	42.6421	530.508	300.424	8.36512	9.80991	9.67537	2.21408	3.14608	1.04231	0.637235	10.4242	32.6753	1.44456	3.02173	2.66559	1.52678	13.6833	349.805	21.4612
CI_33	Cigliano	2017	GiovanniPaolo	T. dicoccum	0	41.0677	538.588	299.105	5.86393	7.63568	7.78299	2.55761	3.571	1.22082	0.790628	11.8653	36.4228	2.17576	3.04201	2.15444	1.63564	14.5168	373.908	20.1183
CI_34	Cigliano	2017	Luni	T. dicoccum	0	91.0109	555.622	333.868	6.31293	6.64739	8.81793	3.08633	5.06473	1.41246	1.22519	18.7442	61.1328	1.23871	2.28568	2.60791	1.16338	19.3385	341.589	23.77
CI_35	Cigliano	2017	Luni	T. dicoccum	21.4168	131.154	564.838	296.709	26.2994	13.2263	8.28921	2.27669	4.75853	1.31032	1.11625	16.2922	56.2347	1.22377	2.54393	2.47111	1.33097	20.3987	322.614	24.4935
CI_36	Cigliano	2017	Luni	T. dicoccum	0	90.5418	601.334	311.363	4.6896	5.0581	7.26803	2.68667	4.63677	1.29171	1.77583	21.7401	60.3571	1.37506	2.63114	2.73065	1.41062	19.3616	355.096	24.6691
CI_37	Cigliano	2017	Rossella	T. spelta	0	182.956	406.646	82.6681	26.8895	7.13752	0	2.05414	5.40531	4.34812	1.58499	16.4886	29.1435	1.63951	4.01003	3.46993	3.27243	13.3559	539.544	19.461
CI_38	Cigliano	2017	Rossella	T. spelta	0	113.818	314.183	64.3331	17.3021	4.5278	0	1.82122	4.9473	3.70073	1.6752	15.5048	26.258	1.23818	3.33688	2.67599	2.66797	10.873	431.448	18.4273
CI_39	Cigliano	2017	Rossella	T. spelta	0	0	0	0	0	0	0	1.95487	5.12398	3.9616	1.84533	15.8654	27.7191	1.52153	3.99015	3.08462	3.30869	13.0733	473.541	18.3004
CI_40	Cigliano	2017	Rosso	T. aestivum	30.4881	265.837	340.177	76.2937	29.0038	2.92102	12.9003	2.61389	4.74182	2.31535	1.4848	11.3401	22.7925	3.40261	10.2794	3.58118	2.97646	16.2211	387.47	18.3178
CI_41	Cigliano	2017	Rosso	T. aestivum	30.6041	269.699	343.402	76.2937	27.704	2.86209	12.8646	2.82756	4.99138	2.38068	1.34694	12.5839	26.0824	3.64256	11.7436	3.75606	3.21185	17.8618	478.817	23.1938
CI_42	Cigliano	2017	Rosso	T. aestivum	31.0987	319.95	387.36	92.0821	31.1448	3.59069	12.9153	2.7405	4.88389	2.34355	1.34473	11.8591	26.5553	3.34695	10.4359	3.3099	2.99252	15.7064	427.524	21.5541
CI_43	Cigliano	2017	Skorpion	T. aestivum	28.5709	208.465	381.287	99.4038	31.6728	9.38469	12.949	2.49119	3.80739	2.69329	1.6237	12.1099	18.6735	2.80804	3.5414	3.8643	2.97285	27.5962	528.174	21.7635
CI_44	Cigliano	2017	Skorpion	T. aestivum	27.9386	209.079	413.804	108.903	33.754	11.4995	13.3234	2.29167	3.59026	2.60042	1.44283	11.3819	18.0664	4.05662	5.1068	5.52692	4.38716	35.6974	664.804	31.6999
CI_45	Cigliano	2017	Skorpion	T. aestivum	30.3656	257.931	616.437	139.885	36.2069	23.908	13.6018	2.5494	3.87891	2.86439	1.76605	12.7417	20.7808	3.89953	4.835	4.56797	4.01517	33.5613	613.247	27.6226
CI_46	Cigliano	2017	Solehio	T. aestivum	18.8322	262.763	374.241	99.3232	42.8003	25.013	0	1.84029	4.84576	2.83004	1.5353	13.5388	25.5403	2.26193	4.73702	4.61668	4.27639	22.0944	536.067	24.1121
CI_47	Cigliano	2017	Solehio	T. aestivum	28.1415	234.572	327.113	75.2776	30.4733	8.83824	13.0109	2.09377	5.30389	3.00492	1.68951	16.4188	29.4123	2.66082	5.45524	5.2675	5.04537	28.0059	650.37	31.8845
CI_48	Cigliano	2017	Solehio	T. aestivum	27.5841	197.586	321.149	63.6798	26.2069	14.3678	13.2324	1.61575	4.30016	2.3808	1.1286	11.7213	24.8538	1.88307	4.39051	4.02495	3.97249	21.8883	520.11	24.7036
CI_49	Cigliano	2017	Verna	T. aestivum	27.539	224.469	391.632	96.7481	32.036	6.84396	13.2446	2.10006	4.45345	1.96786	1.5824	15.5107	25.8468	2.45814	4.59222	3.71282	3.00047	13.0847	423.868	22.4302
CI_50	Cigliano	2017	Verna	T. aestivum	27.5962	225.057	353.153	91.7276	31.3717	6.61627	13.337	2.06372	4.52187	2.19147	1.30127	13.9598	27.8485	2.3484	4.33186	3.99935	3.23032	14.4434	491.157	27.5542
CI_51	Cigliano	2017	Verna	T. aestivum	28.2535	278.329	393.554	96.4466	30.4877	6.12875	12.9274	2.19226	4.6742	2.14094	1.548	15.5882	27.9741	2.25778	4.55837	3.42346	3.12628	13.2981	409.494	20.4202
TF_1	Tettofrati	2017	Andriolo	T. aestivum	28.6281	232.828	432.134	123.66	27.6514	5.66533	13.2269	1.86077	5.34451	5.23723	1.29341	14.8401	31.4268	2.40474	4.93855	5.82954	5.28561	17.4418	603.984	34.7502
TF_2	Tettofrati	2017	Andriolo	T. aestivum	0	214.28	558.15	164.369	24.0544	7.83816	5.83312	1.71107	4.96332	4.50874	1.20489	13.0782	31.641	1.74755	4.18142	3.81374	4.48326	12.5778	401.204	25.8591
TF_3	Tettofrati	2017	Andriolo	T. aestivum	32.4747	203.865	468.885	131.542	5.12389	0	4.65514	1.85598	5.28852	5.23642	1.34387	13.553	30.177	2.00557	5.00374	4.8133	5.09969	16.767	549.782	29.3126
TF_4	Tettofrati	2017	Arabia	T. aestivum	32.9221	274.8	486.413	87.8508	3.68105	0	4.57172	1.57941	4.52633	5.39047	0.997608	10.6329	29.6869	2.29915	4.1129	2.08451	5.86327	14.1016	417.102	25.1492
TF_5	Tettofrati	2017	Arabia	T. aestivum	32.2428	173.082	349.401	67.4391	3.61203	0	4.55485	1.50901	4.27961	5.30915	1.03078	9.63217	23.239	2.00885	3.77611	2.81156	6.33743	22.9602	542.444	28.9431
TF_6	Tettofrati	2017	Arabia	T. aestivum	0	160.379	331.913	56.1134	1.59731	0	4.55224	1.45262	3.82513	4.40389	0.729644	8.4414	18.5555	2.2164	4.13994	2.78667	6.16289	18.1555	580.743	29.2034
TF_7	Tettofrati	2017	Aubusson	T. aestivum	33.3093	266.393	519.296	244.839	6.34982	0	0	1.0432	2.43882	1.82816	0.899465	7.12205	17.6106	2.23015	3.74215	6.28352	2.59649	17.378	615.461	26.3629
TF_8	Tettofrati	2017	Aubusson	T. aestivum	35.6257	345.592	554.324	130.981	7.93398	0	4.59556	1.17466	2.48189	2.04057	0.801385	7.76042	18.8941	1.94938	3.36288	5.2817	2.61628	13.9815	485.591	27.9461
TF_9	Tettofrati	2017	Aubusson	T. aestivum	34.8202	314.286	607.666	130.659	6.48786	0	4.61634	1.29182	2.60121	2.01458	0.776817	7.74893	18.7912	2.06993	3.18578	5.88393	2.87726	15.4507	510.443	25.5048
TF_10	Tettofrati	2017	Aucan	Tritordeum	28.5679	115.102	502.15	393.801	0	0.099037	6.10268	2.06755	5.19561	3.70613	0.919261	10.393	33.3678	2.33842	3.91029	3.69875	5.69029	16.9822	501.78	35.4929
TF_11	Tettofrati	2017	Aucan	Tritordeum	29.0909	118.297	514.449	405.676	0.446985	1.86738	5.91749	2.34396	5.55457	4.4075	2.79287	12.8116	35.0468	2.91262	4.80121	4.88482	5.97815	19.2417	670.789	42.9767
TF_12	Tettofrati	2017	Aucan	Tritordeum	0	207.884	749.871	625.934	4.17405	8.96463	0	2.17542	5.49116	3.68	0.953037	10.8099	32.0027	2.80668	4.41807	3.41762	5.66206	16.3396	521.417	34.8297
TF_13	Tettofrati	2017	BC Vigor	T. spelta	17.9235	338.494	638.087	95.0161	20.2177	4.621	0	2.00266	4.59709	3.53704	0.743247	11.0086	17.8432	1.7115	3.88144	3.49009	3.1737	15.9176	429.513	13.9881
TF_14	Tettofrati	2017	BC Vigor	T. spelta	18.2688	332.685	635.445	92.6987	18.3181	3.12331	0	2.5754	5.29293	3.88237	0.906181	13.474	19.7861	2.10821	4.14289	3.72758	3.39838	16.2953	447.291	12.096
TF_15	Tettofrati	2017	BC Vigor	T. spelta	16.7135	239.45	505.663	91.3113	14.8757	1.97914	0	2.30285	5.06529	3.85901	0.803697	13.0968	22.7784	1.81892	3.82744	3.48802	3.38503	15.5559	449.654	13.7626
TF_16	Tettofrati	2017	Bologna	T. aestivum	36.4816	667.444	1400.86	360.379	49.2768	32.4901	0	1.47513	3.32082	2.52403	0.834608	7.8959	20.6137	2.60805	4.45768	4.8759	4.10973	19.2943	468.014	35.6884
TF_17	Tettofrati	2017	Bologna	T. aestivum	34.9056	650.094	1329.24	404.131	52.7212	42.0263	0	1.96206	3.46614	2.26516	0.836252	10.7684	23.262	2.38524	4.04231	3.86511	3.42235	15.4443	425.488	28.5913
TF_18	Tettofrati	2017	Bologna	T. aestivum	36.7562	737.423	1464.45	398.706	55.39	42.8925	0	1.74261	3.33852	2.46567	0.821539	9.85226	22.9337	2.64739	4.4557	4.67151	3.19047	16.5018	467.583	34.551
TF_19	Tettofrati	2017	Bonavita	T. aestivum	30.498	453.466	1285.77	371.644	43.8998	31.125	0	1.65607	4.35412	3.34708	0.753852	11.3487	26.2793	3.44227	4.82226	4.67775	6.60013	22.8669	595.89	36.5512
TF_20	Tettofrati	2017	Bonavita	T. aestivum	29.1686	412.436	1219.84	359.297	40.5146	29.0011	12.7638	1.69233	4.54615	3.50264	0.714605	11.2984	26.2726	2.46942	4.81581	3.956	6.52991	20.6138	548.573	34.0411
TF_21	Tettofrati	2017	Bonavita	T. aestivum	0	384.269	1098.18	317.991	31.6045	26.4882	12.57	1.46504	4.14323	3.15385	0.588505	10.1544	26.0032	2.15682	4.21322	3.75194	5.84902	14.9391	387.33	26.5529
TF_22	Tettofrati	2017	Bulel	Tritordeum	0	217.922	1169.16	869.68	19.5655	32.2562	0	1.60955	4.43704	1.57674	0.801668	10.2016	21.8429	1.98672	3.69197	4.48914	3.57377	11.2406	483.952	25.0419
TF_23	Tettofrati	2017	Bulel	Tritordeum	0	212.42	1144.3	965.766	19.8415	36.2702	0	1.59791	4.32704	1.60355	0.779606	10.2656	24.4334	1.89186	3.8252	4.34099	3.74798	11.5509	475.851	24.0262
TF_24	Tettofrati	2017	Bulel	Tritordeum	0	231.292	1207.93	1032.27	28.7254	47.2144	0	1.77958	4.85744	2.02772	2.7302	11.8384	23.974	2.0548	4.40688	5.16491	3.96925	13.0913	592.405	31.8326
TF_25	Tettofrati	2017	Frassineto	T. aestivum	50.2042	303.272	535.613	140.833	37.4756	4.43021	0	1.42374	5.58263	3.61077	1.0876	14.9204	30.1588	1.70436	5.12548	4.01396	4.8055	11.8177	419.984	26.0694
TF_26	Tettofrati	2017	Frassineto	T. aestivum	48.6475	231.954	416.897	92.069	28.3908	11.0345	0	1.55084	5.4753	3.75094	1.08809	15.7815	31.3704	2.07424	5.74585	5.23086	5.77305	16.1296	553.732	33.7741
TF_27	Tettofrati	2017	Frassineto	T. aestivum	49.9566	231.075	362.531	78.4957	15.5469	0	0	1.39158	5.45166	3.51666	0.925691	13.5974	28.2363	1.902	6.0039	4.6246	6.03121	15.0906	525.343	28.172
TF_28	Tettofrati	2017	GentilRosso	T. aestivum	48.2217	180.973	387.816	84.7575	12.5712	0	0	2.18599	8.27697	5.18228	3.0906	24.1092	40.4465	1.40615	4.04238	4.13761	3.94504	32.7779	555.658	25.3253
TF_29	Tettofrati	2017	GentilRosso	T. aestivum	48.2783	167.603	349.699	73.3365	13.1264	0	0	1.74786	6.62595	4.02293	1.35375	19.9297	35.3817	1.25774	3.62024	3.48097	3.28642	10.7346	383.978	21.7392
TF_30	Tettofrati	2017	GentilRosso	T. aestivum	47.8673	143.59	311.262	67.1377	9.75187	0	0	1.83541	6.40952	4.22522	1.29479	19.6505	40.0383	1.42548	3.85107	3.80751	3.70859	11.6091	457.146	25.5716
TF_31	Tettofrati	2017	GiovanniPaolo	T. dicoccum	0	56.2389	547.365	235.924	3.84052	2.78584	0	2.6425	4.33847	1.59747	1.05348	14.3019	47.0911	1.52811	2.43584	2.2994	1.67904	19.8324	367.753	21.5487
TF_32	Tettofrati	2017	GiovanniPaolo	T. dicoccum	0	51.5675	526.599	227.574	2.27476	2.03378	0	2.47689	4.57543	1.59038	1.00794	13.8011	46.7052	1.58691	2.832	2.36051	1.88319	15.9469	357.329	19.4046
TF_33	Tettofrati	2017	GiovanniPaolo	T. dicoccum	0	56.9066	521.897	224.315	3.47786	1.85059	0	2.19893	3.76808	1.42905	0.867632	11.8657	40.859	1.36119	2.12002	2.23525	1.58447	15.128	373.267	22.5212
TF_34	Tettofrati	2017	Luni	T. dicoccum	0	132.786	562.273	197.598	2.18841	1.53883	0	2.28317	5.14132	1.60011	1.01935	14.1215	52.8478	1.4631	3.57488	1.93105	1.81045	24.5814	363.075	23.16
TF_35	Tettofrati	2017	Luni	T. dicoccum	0	101.445	485.786	186.086	0	0.616434	0	2.04594	4.43232	1.11087	0.819606	12.4283	53.2305	1.37692	3.38097	1.47895	1.35631	15.4067	306.3	25.0389
TF_36	Tettofrati	2017	Luni	T. dicoccum	0	102.645	535.019	215.984	0.614015	0.892832	0	2.71366	5.24388	1.34559	1.061	16.4548	57.5979	1.38226	3.23942	2.01484	1.32626	18.6019	332.322	20.96
TF_37	Tettofrati	2017	Rossella	T. spelta	0	185.578	386.622	76.7198	21.9993	4.52458	0	1.91955	5.36023	4.40841	1.42817	14.9161	28.2932	1.95425	3.93438	2.91298	4.05935	20.1704	514.298	19.4732
TF_38	Tettofrati	2017	Rossella	T. spelta	0	159.582	409.325	83.6843	24.3134	7.33839	0	1.87051	5.4604	5.03277	1.36448	15.8097	32.9047	1.97081	3.96358	2.94374	4.50818	13.8473	505.086	21.8989
TF_39	Tettofrati	2017	Rosso	T. aestivum	51.5865	331.658	593.468	123.671	22.7499	0	0	2.60895	5.94884	4.35377	1.08315	14.2428	33.5315	2.83005	7.61838	3.61618	4.31191	12.5661	379.533	21.4993
TF_40	Tettofrati	2017	Rosso	T. aestivum	51.135	313.944	594.448	120.94	22.2909	0.201188	0	3.12149	7.81271	5.65218	1.36998	19.395	42.3715	2.66142	7.43556	3.46587	4.01102	14.1364	447.043	22.5073
TF_41	Tettofrati	2017	Rosso	T. aestivum	49.2961	225.98	438.38	91.804	15.2289	0	0	2.02288	4.7626	3.14038	1.12891	10.9863	28.5384	2.46396	7.482	3.47679	3.67964	13.7254	389.984	25.2605
TF_42	Tettofrati	2017	Skorpion	T. aestivum	0	114.434	334.911	81.124	8.88029	2.37953	0	3.31005	6.31545	5.97107	1.53828	16.7568	29.7364	2.52317	3.35413	3.6464	4.39649	23.3301	537.035	20.7974
TF_43	Tettofrati	2017	Skorpion	T. aestivum	0	136.557	378.85	91.4465	14.3006	6.46252	0	2.51752	4.67275	4.37717	1.18551	12.3646	26.7815	2.69088	3.66219	3.77395	4.61185	20.5086	466.09	21.307
TF_44	Tettofrati	2017	Skorpion	T. aestivum	48.5886	190.552	452.682	132.259	22.0158	11.4606	0	1.99429	4.22465	3.69296	0.978167	10.0266	22.9343	2.24892	3.41856	2.98362	4.30291	16.9272	389.308	21.2206
TF_45	Tettofrati	2017	Solehio	T. aestivum	49.9096	253.703	414.019	95.5605	24.0959	6.41145	0	1.08338	4.32187	3.01881	0.61898	8.79641	27.206	1.69236	4.45853	4.18671	6.05139	14.9252	419.301	26.549
TF_46	Tettofrati	2017	Solehio	T. aestivum	42.7586	394.879	630.412	123.64	40.4799	14.738	3.19106	1.05817	4.13815	2.80904	0.747938	8.00391	25.2847	1.67867	4.3952	4.47602	5.75703	16.6077	469.221	31.1512
TF_47	Tettofrati	2017	Solehio	T. aestivum	0	239.255	376.319	91.6621	28.4476	6.95959	1.81202	1.35903	4.43907	3.08943	0.785741	10.4614	28.096	1.79119	4.11671	4.74183	5.36833	18.2048	499.961	29.1404
TF_48	Tettofrati	2017	Verna	T. aestivum	0	221.627	385.885	115.242	29.0895	5.27359	0	2.11068	6.44161	3.94875	1.71224	28.3175	44.4385	1.98875	5.09924	4.5802	4.66064	13.2255	567.886	29.2002
TF_49	Tettofrati	2017	Verna	T. aestivum	39.5402	240.278	466.217	126.617	34.3584	9.46141	3.63673	2.16853	6.20295	3.59004	1.36027	19.1146	42.8741	2.0542	4.88615	4.32391	4.26663	12.4665	490.712	27.1716
TF_50	Tettofrati	2017	Verna	T. aestivum	39.3103	217.079	403.795	111.068	32.8701	6.49878	3.19435	1.5824	4.59801	2.70038	0.983975	14.0217	31.6799	1.78311	4.51031	3.81063	4.03912	10.1351	409.674	28.2052
CI_52	Cigliano	2018	Andriolo	T. aestivum	0	156.263	398.959	133.192	22.647	4.3846	5.24891	4.10339	9.99915	8.01137	3.48034	31.1067	71.7893	1.52717	3.088	6.89685	2.54768	19.556	519.951	48.7654
CI_53	Cigliano	2018	Andriolo	T. aestivum	40.1149	190.69	406.667	101.034	20.6897	10	0	4.09678	10.2472	9.08643	3.16678	29.7995	80.3547	1.62499	3.28471	6.13632	2.69725	17.9927	481.697	52.8273
CI_54	Cigliano	2018	Andriolo	T. aestivum	0	196.082	435.404	146.202	24.8055	6.52746	0	4.24466	11.2441	9.41173	3.34092	31.8928	86.5614	1.54589	3.30037	6.50499	2.85347	20.756	535.284	52.5779
CI_55	Cigliano	2018	Arabia	T. aestivum	41.0345	372.978	701.98	145.581	51.6139	34.1532	3.98685	2.49048	5.31728	5.45141	2.31015	16.5849	34.3804	2.163	3.2227	2.58016	3.39616	20.8092	483.427	59.0684
CI_56	Cigliano	2018	Arabia	T. aestivum	40.8046	367.829	625.224	125.389	46.0823	31.9767	0	2.69062	5.98266	6.77297	2.03331	16.4741	32.0721	2.40238	3.87682	2.91279	3.49766	23.3782	504.235	65.7928
CI_57	Cigliano	2018	Arabia	T. aestivum	0	377.311	668.957	125.866	47.3409	30.2255	0	2.80961	6.23831	6.31801	2.33949	16.7644	37.5256	2.43513	3.42396	2.68022	3.60541	21.4136	457.254	54.1105
CI_58	Cigliano	2018	Aubusson	T. aestivum	40.2299	450.115	944.598	167.816	74.9425	25.7471	4.5977	2.92177	4.99511	2.53787	2.78887	21.1655	38.867	1.7635	2.71159	7.51343	1.24605	22.9222	546.635	60.0869
CI_59	Cigliano	2018	Aubusson	T. aestivum	42.9885	468.144	940.233	275.069	73.3768	36.481	0	3.10754	5.12058	2.40614	2.73721	21.1441	44.1304	2.40817	3.09649	8.38215	1.46441	25.2176	596.368	58.1077
CI_60	Cigliano	2018	Aubusson	T. aestivum	41.8391	446.836	852.437	224.391	60.9795	29.8102	0	2.62102	4.75166	2.30169	2.39482	19.1002	40.3308	1.9365	2.8576	8.32103	1.42963	27.1863	616.881	52.5442
CI_61	Cigliano	2018	Aucan	Tritordeum	0	103.437	413.919	286.505	10.4668	11.0446	0	4.3417	10.5015	8.44472	3.43527	26.3955	100.016	2.06799	3.76996	8.82032	5.28267	35.33	712.761	71.2323
CI_62	Cigliano	2018	Aucan	Tritordeum	0	97.0859	447.555	348.209	8.63081	16.4962	0	4.53342	9.73862	7.17643	2.97252	23.4141	87.9199	1.66457	2.83777	7.17788	3.73735	27.9931	580.084	52.9218
CI_63	Cigliano	2018	Aucan	Tritordeum	0	85.7458	392.186	311.197	6.36845	10.7924	0	4.09703	9.01125	6.85472	3.88971	24.9366	93.3262	1.62646	2.64009	5.05608	3.61888	19.7067	464.849	51.9448
CI_64	Cigliano	2018	BC Vigor	T. spelta	0	284.149	622.79	102.941	22.7793	7.4798	0	4.01721	5.71199	5.12106	1.99272	19.5663	31.9343	1.02829	1.08688	10.3593	1.04616	31.6124	660.416	33.669
CI_65	Cigliano	2018	BC Vigor	T. spelta	39.4262	273.541	518.511	119.436	43.0717	24.8407	17.1409	4.37957	6.67453	6.08246	2.162	23.642	49.2535	3.2508	4.42989	12.3127	3.68996	36.4078	748.018	38.7656
CI_66	Cigliano	2018	BC Vigor	T. spelta	39.1794	298.656	577.395	120.259	44.8363	25.1506	17.7578	4.40087	6.40815	5.74735	1.68437	19.5143	44.2895	3.15912	4.30022	12.0988	3.49379	29.1488	732.064	38.3084
CI_67	Cigliano	2018	Bologna	T. aestivum	41.5254	412.973	684.235	193.287	54.1956	59.2633	3.30721	3.88467	7.23701	4.09993	2.09548	21.7251	45.8134	3.53817	5.89038	7.84328	3.34395	27.1937	593.173	82.0808
CI_68	Cigliano	2018	Bologna	T. aestivum	40.912	344.079	568.466	147.285	47.5738	46.156	3.50822	3.7104	6.99084	4.16212	1.86185	19.1361	43.7072	2.09361	3.25341	3.72381	1.69076	20.0011	445.282	77.9675
CI_69	Cigliano	2018	Bologna	T. aestivum	40.9815	404.251	684.415	177.143	49.4695	60.5281	3.62026	3.90949	7.95563	4.50452	1.96566	20.421	52.8399	3.70961	6.18226	7.55849	3.6839	26.3636	590.962	79.0069
CI_70	Cigliano	2018	Bonavita	T. aestivum	0	234.598	597.586	176.552	54.8047	48.2811	0	3.73742	7.66073	8.18851	2.56452	28.034	64.5491	3.51447	5.26792	8.78768	5.5512	43.0641	692.891	65.3601
CI_71	Cigliano	2018	Bonavita	T. aestivum	0	177.433	609.828	140.618	32.0012	23.6556	6.2256	3.34432	7.07454	7.31309	2.3333	24.5024	58.3086	2.25432	3.11927	7.73428	2.74819	31.7098	552.485	58.7986
CI_72	Cigliano	2018	Bonavita	T. aestivum	0	237.161	669.482	187.389	55.132	48.0966	32.5704	3.80607	7.89466	8.64193	2.72338	25.4449	64.4442	1.60552	2.41318	4.29871	2.00044	30.6152	452.642	46.0238
CI_73	Cigliano	2018	Bulel	Tritordeum	0	116.724	409.162	242.006	36.737	39.4744	36.1512	3.40842	6.32835	3.78843	3.29262	19.6032	58.3429	1.5637	2.70723	10.227	2.26831	23.5752	499.82	50.0424
CI_74	Cigliano	2018	Bulel	Tritordeum	0	112.245	396.924	210.203	38.1611	37.5336	33.4837	3.49302	6.4933	4.30405	2.51377	19.8952	56.4602	1.70683	2.83178	7.92718	2.53711	23.6835	527.042	54.1089
CI_75	Cigliano	2018	Bulel	Tritordeum	0	151.724	514.138	262.414	26.092	12.069	0	3.23795	6.20005	4.24578	2.75486	18.5966	53.509	1.38778	2.47944	7.9144	2.37934	19.9738	482.515	46.3053
CI_76	Cigliano	2018	Frassineto	T. aestivum	0	175.259	357.564	103.268	46.1896	33.3165	29.2111	4.13568	11.0224	8.83646	4.32458	44.3153	112.599	2.35586	4.36477	8.71733	3.35243	22.4847	602.575	81.0338
CI_77	Cigliano	2018	Frassineto	T. aestivum	0	159.672	298.548	93.5701	42.8056	32.9102	29.2111	3.93521	10.5192	8.95693	4.2054	41.5438	108.384	1.93115	4.66945	8.50761	3.73355	24.3871	591.351	73.9843
CI_78	Cigliano	2018	Frassineto	T. aestivum	69.8539	190.767	382.901	115.651	48.3662	34.9822	29.2111	3.44557	9.76361	7.91009	3.56918	39.287	98.3009	2.01215	3.82379	8.25495	3.0925	22.6272	579.768	65.5402
CI_79	Cigliano	2018	GentilRosso	T. aestivum	69.7052	165.513	402.48	140.897	49.2547	35.4186	29.2111	3.41996	9.81212	8.69291	3.47473	36.6561	91.3941	2.65559	5.36018	11.0379	4.52975	35.1319	711.998	55.7028
CI_80	Cigliano	2018	GentilRosso	T. aestivum	70.5179	221.625	431.583	149.75	57.5042	42.6549	31.9586	3.30407	8.99155	8.89835	3.2502	33.4508	87.6884	2.95836	5.37553	11.4408	5.14639	31.4048	686.353	54.1781
CI_81	Cigliano	2018	GentilRosso	T. aestivum	70.7145	188.506	417.816	95.6322	64.3997	46.1093	29.2111	3.19999	9.22807	8.25948	3.29853	32.6861	87.9212	2.54975	5.34811	8.95262	5.67011	29.9351	675.94	69.2259
CI_82	Cigliano	2018	GiovanniPaolo	T. dicoccum	0	62.7181	589.714	287.052	20.4903	24.8916	23.6288	3.62271	5.20504	3.14886	1.75295	17.1179	60.7732	2.45394	4.23618	8.33763	3.02588	32.8802	625.953	61.0243
CI_83	Cigliano	2018	GiovanniPaolo	T. dicoccum	0	70.5385	607.038	279.088	21.3438	25.5666	20.2935	3.54328	5.4408	3.26547	2.15911	18.3606	63.8962	2.3073	4.08912	11.5306	3.28276	36.5461	598.501	52.5169
CI_84	Cigliano	2018	GiovanniPaolo	T. dicoccum	0	70.1929	665.979	343.843	21.1684	27.7862	23.5008	3.88914	5.92457	3.4049	1.72006	19.5964	64.2613	2.2195	4.34464	7.78409	2.85724	33.9135	676.769	54.7617
CI_85	Cigliano	2018	Luni	T. dicoccum	0	118.987	630.373	358.5	18.5948	26.496	24.4429	4.03154	7.18606	3.17762	2.73517	27.1815	98.6689	1.66095	3.17761	9.593	1.59267	49.8045	559.834	43.3262
CI_86	Cigliano	2018	Luni	T. dicoccum	0	122.406	675.563	359.064	17.9245	25.3382	25.1244	3.82861	6.49253	3.12462	2.62712	25.8311	119.702	1.87645	3.65124	10.7167	1.73826	55.5936	656.949	41.8508
CI_87	Cigliano	2018	Luni	T. dicoccum	0	105.187	582.904	311.741	17.7255	22.8742	23.0397	3.15964	5.81643	2.57152	2.27769	21.062	93.5532	1.96676	3.59583	9.62666	1.82633	60.2914	559.357	52.733
CI_88	Cigliano	2018	Rossella	T. spelta	0	221.516	501.108	129.172	63.48	36.9921	18.3436	2.7945	6.16878	6.26712	2.79142	24.6713	43.7681	2.07078	3.61695	8.36888	3.6682	21.486	724.032	51.5657
CI_89	Cigliano	2018	Rossella	T. spelta	0	215.923	425.17	110.929	52.6383	32.8364	18.1621	2.58939	5.52554	6.09228	2.14489	20.7522	39.345	1.8135	3.43173	6.60794	3.55087	14.7948	576.337	36.055
CI_90	Cigliano	2018	Rossella	T. spelta	0	234.701	511.874	123.384	64.5194	39.1099	18.299	2.95168	6.34356	7.02835	2.62351	25.7794	51.8725	2.12823	3.59756	8.10812	3.64665	14.4897	652.127	50.5773
CI_91	Cigliano	2018	Rosso	T. aestivum	72.9252	361.577	566.034	176.876	77.9101	47.5499	37.6664	5.23342	12.5022	7.32145	4.13503	25.2562	64.9085	2.85684	9.6479	5.90514	2.36313	24.6541	607.224	48.4951
CI_92	Cigliano	2018	Rosso	T. aestivum	72.9819	374.839	571.285	179.805	78.3926	47.9213	36.5579	4.65869	11.7032	6.07138	4.09028	22.8754	62.6213	2.83878	9.80098	8.8789	2.22326	24.3637	615.714	64.7872
CI_93	Cigliano	2018	Rosso	T. aestivum	73.0892	425.65	647.344	195.23	92.3834	55.341	41.2033	4.64817	11.042	5.96635	3.64299	23.8459	56.8966	2.72728	10.2328	7.22605	2.10432	26.9085	690.019	64.5414
CI_94	Cigliano	2018	Skorpion	T. aestivum	71.3445	260.92	657.126	225.287	77.931	81.2644	42.8736	4.46375	6.16632	6.3805	4.01631	22.7637	51.0152	4.06508	4.50336	5.93508	3.09814	53.0828	735.416	65.052
CI_95	Cigliano	2018	Skorpion	T. aestivum	71.3359	208.693	428.018	166.496	62.9118	65.4675	37.3616	5.15267	7.11364	7.29465	4.50938	26.2467	41.7955	3.45742	4.45999	7.30914	3.90992	41.9908	573.319	59.6958
CI_96	Cigliano	2018	Skorpion	T. aestivum	70.2005	220.288	474.7	172.509	66.4148	69.3283	38.9525	4.9271	6.70128	7.07008	4.53116	22.9585	46.2053	3.36262	4.24262	6.96531	3.38656	40.2332	528.439	56.5788
CI_97	Cigliano	2018	Solehio	T. aestivum	70.9419	266.937	428.073	117.502	64.6165	60.7165	37.2388	3.02874	7.4366	6.35309	3.55634	24.9622	48.2338	2.89179	4.85044	9.13037	5.30309	40.845	721.543	106.397
CI_98	Cigliano	2018	Solehio	T. aestivum	70.4712	266.01	376.306	120.132	60.6671	55.2551	29.2111	3.09836	7.53613	7.01465	2.91158	24.2343	46.576	3.01319	3.27925	9.36943	5.61478	39.0745	710.377	96.7112
CI_99	Cigliano	2018	Solehio	T. aestivum	52.7099	216.345	341.056	99.2041	57.54	50.7576	0	2.96254	7.20956	6.96176	2.61908	21.6092	45.0514	2.56144	4.50291	6.93359	4.88789	35.8992	669.034	93.6913
CI_100	Cigliano	2018	Verna	T. aestivum	51.538	254.5	460.138	129.652	66.3108	48.2309	38.9223	4.46336	10.518	7.16536	3.59674	33.8988	99.1601	1.29749	2.60354	6.84682	2.19135	16.9809	559.926	77.6289
CI_101	Cigliano	2018	Verna	T. aestivum	51.9989	244.695	456.973	123.487	64.7736	45.3709	41.3982	4.02642	10.2282	6.99468	3.27688	29.4093	94.324	1.44354	2.82031	6.08022	2.31427	18.5032	533.112	58.6066
CI_102	Cigliano	2018	Verna	T. aestivum	0	202.371	422.345	119.811	60.4104	41.7245	38.9055	4.08775	10.3784	7.11092	3.53531	34.5527	101.219	1.648	2.92653	6.41553	2.22741	17.9156	554.702	72.4569
TF_51	Tettofrati	2018	Andriolo	T. aestivum	0	214.463	527.535	187.576	54.3981	43.1004	49.4377	5.04957	11.3693	8.65867	3.43362	26.2888	71.8456	2.92266	5.62291	6.79691	4.58438	31.1711	639.759	47.5008
TF_52	Tettofrati	2018	Andriolo	T. aestivum	0	212.359	470.324	161.078	52.2556	41.9996	48.4724	4.87556	11.4703	9.25734	2.67312	28.9152	82.1644	2.73491	5.64704	8.26215	5.30706	27.212	713.933	70.0516
TF_53	Tettofrati	2018	Andriolo	T. aestivum	0	173.333	389.08	149.77	50.3775	39.2222	42.1992	4.7145	11.368	9.42605	2.98431	27.3797	82.7201	3.07404	5.84927	8.5136	5.50528	32.3489	751.409	59.2502
TF_54	Tettofrati	2018	Arabia	T. aestivum	52.5287	340.945	604.013	127.305	68.9167	58.7581	40.0999	3.05933	7.98132	8.44031	2.13495	18.9137	64.5054	2.57887	4.87664	3.05768	5.75296	25.5223	733.646	68.3178
TF_55	Tettofrati	2018	Arabia	T. aestivum	0	301.489	512.315	125.53	65.4641	57.7476	37.3585	3.18837	8.62321	8.72774	2.15127	19.1539	67.5837	2.13743	4.6082	2.677	5.27099	25.8736	660.787	64.4071
TF_56	Tettofrati	2018	Arabia	T. aestivum	53.4483	367.159	641.24	144.057	79.9206	64.5848	39.0111	3.3165	7.82367	8.59464	2.11101	18.4809	63.9806	2.65383	5.4609	3.55634	6.15977	27.6711	682.043	74.3866
TF_57	Tettofrati	2018	Aubusson	T. aestivum	54.8276	402.122	748.569	211.457	81.7223	54.9823	52.5965	3.0835	7.80525	4.24604	2.61896	21.3682	67.5742	2.39543	4.64066	10.9402	2.54719	29.5358	691.4	51.2483
TF_58	Tettofrati	2018	Aubusson	T. aestivum	56.4368	489.146	970.701	288.774	98.5166	65.5875	55.0156	3.05988	8.11287	4.35413	2.69029	21.1488	61.0216	2.60678	5.37249	11.7891	2.95818	35.6026	756.241	53.9246
TF_59	Tettofrati	2018	Aubusson	T. aestivum	58.9655	619.673	1184.99	338.819	111.665	75.2569	53.116	2.99161	7.16007	3.9119	2.43823	19.5471	61.189	2.36286	4.75942	10.994	2.51826	31.7305	699.812	53.8015
TF_60	Tettofrati	2018	Aucan	Tritordeum	0	155.675	603.256	468.456	42.9221	55.8703	123.099	3.85494	11.4901	7.93822	3.62614	22.9315	109.172	3.50238	6.2353	9.07365	7.17074	30.656	745.403	72.766
TF_61	Tettofrati	2018	Aucan	Tritordeum	0	141.774	590.225	469.365	41.1949	55.8491	121.533	4.25771	11.474	7.61888	4.19881	25.6432	115.005	3.18495	6.13763	8.30115	6.48614	36.0422	765.155	72.2966
TF_62	Tettofrati	2018	Aucan	Tritordeum	0	138.107	531.276	400.366	41.3262	51.4361	128.191	4.58516	11.5109	7.40884	4.2994	23.1151	108.311	3.56328	6.4256	10.7863	6.67479	45.5347	721.814	75.2505
TF_63	Tettofrati	2018	BC Vigor	T. spelta	39.1117	356.47	613.358	131.34	47.2345	30.2182	18.0206	4.70327	8.79035	8.24496	2.63878	21.766	58.9658	3.2258	4.35786	10.0057	4.74013	41.1361	635.593	34.1792
TF_64	Tettofrati	2018	BC Vigor	T. spelta	36.776	328.037	587.112	129.094	44.2001	26.9033	19.563	4.51719	7.94394	7.55171	2.32807	21.3002	55.8075	3.0349	4.56633	8.32377	4.67701	70.1633	615.671	34.6454
TF_65	Tettofrati	2018	BC Vigor	T. spelta	37.003	345.958	612.661	135.945	45.0876	28.0146	19.5764	5.97959	10.9896	9.08281	4.15299	27.2603	76.4808	3.68041	4.85409	10.2004	4.86169	116.169	751.176	40.2681
TF_66	Tettofrati	2018	Bologna	T. aestivum	0	280	570.345	154.713	65.07	64.2918	41.5607	3.21251	8.88766	5.12929	1.99725	19.3433	69.9811	3.80402	8.21892	11.3755	5.42637	37.039	876.204	95.1483
TF_67	Tettofrati	2018	Bologna	T. aestivum	55.977	402.069	812.989	196.667	45.4023	25.977	47.4698	3.08586	8.10701	4.72342	1.85502	18.1386	65.6576	4.67677	9.2976	12.2211	6.17189	34.8017	892.858	113.296
TF_68	Tettofrati	2018	Bologna	T. aestivum	52.5287	292.644	529.655	156.437	71.9628	71.2182	40.5892	3.6836	9.34246	5.66719	2.30583	22.57	82.4817	4.06581	8.25404	13.1829	5.84843	36.5819	947.32	117.281
TF_69	Tettofrati	2018	Bonavita	T. aestivum	0	274.368	792.874	220.23	80.146	78.1625	49.9031	5.16898	9.4972	10.1995	2.85613	29.7397	103.731	3.44887	5.23033	11.1719	5.48168	52.3441	724.975	67.3703
TF_70	Tettofrati	2018	Bonavita	T. aestivum	45.1724	297.471	699.195	188.506	77.6951	63.5923	47.6288	5.67706	9.81927	9.77039	2.61937	27.3534	90.5865	3.77359	6.04998	9.84793	6.47567	37.0006	765.47	75.6937
TF_71	Tettofrati	2018	Bonavita	T. aestivum	0	244.138	577.011	160.345	75.7477	59.6276	46.8518	4.96719	10.3625	9.77275	2.51601	28.2838	101.195	3.58648	5.28987	8.48346	5.82575	34.8549	705.733	59.0828
TF_72	Tettofrati	2018	Bulel	Tritordeum	0	143.333	504.253	255.862	49.8948	52.4597	52.113	3.83115	9.4391	5.16266	4.21194	25.0013	88.712	1.3575	3.03858	5.99124	2.21848	24.0805	511.244	45.3606
TF_73	Tettofrati	2018	Bulel	Tritordeum	0	159.885	584.598	322.759	50.283	60.2055	62.1751	3.81884	9.67616	5.03026	3.78141	25.3862	87.8926	1.55583	2.87617	6.01046	2.40469	20.9075	521.529	46.5654
TF_74	Tettofrati	2018	Bulel	Tritordeum	0	212.184	655.632	335.402	56.081	63.7262	76.3069	5.27254	8.44565	4.51306	3.48715	22.1302	75.6628	1.80246	2.86205	6.78517	2.29972	29.1625	542.643	49.2765
TF_75	Tettofrati	2018	Frassineto	T. aestivum	0	316.552	489.425	121.494	80.3979	39.7791	39.9676	3.45344	9.01124	7.41211	2.46615	23.9688	62.44	2.7534	4.76386	6.60585	4.10867	24.6995	600.795	49.9496
TF_76	Tettofrati	2018	Frassineto	T. aestivum	48.046	295.517	437.701	133.793	76.4654	42.4564	40.7454	3.94956	10.0296	7.71543	3.56579	27.7411	67.9107	2.83301	5.15827	7.0042	4.62423	31.3035	631.307	52.77
TF_77	Tettofrati	2018	Frassineto	T. aestivum	46.6667	338.621	561.609	140	85.0648	42.4974	45.2332	3.38401	9.07123	7.38242	2.55962	25.3868	66.8126	3.30506	6.20166	9.16561	5.18551	31.9738	778.384	71.3208
TF_78	Tettofrati	2018	Gentilrosso	T. aestivum	46.092	288.736	489.195	136.897	73.1855	40.941	41.7036	3.11304	8.8739	6.58053	2.33487	20.8521	60.7717	2.82496	4.46324	5.05196	4.11658	19.8883	475.8	46.1684
TF_79	Tettofrati	2018	Gentilrosso	T. aestivum	46.2069	270.46	494.023	141.724	71.9516	37.9452	40.4117	3.9056	10.9435	9.34326	2.89607	29.745	78.8283	3.60715	7.13064	11.0678	6.6681	28.504	734.923	73.7064
TF_80	Tettofrati	2018	Gentilrosso	T. aestivum	0	168.161	308.046	104.138	56.251	30.6433	39.9021	2.83389	8.09063	7.28611	2.0657	22.1934	64.7476	3.41031	5.67974	9.73192	6.05923	27.4972	718.301	58.1743
TF_81	Tettofrati	2018	Giovanni Paolo	T. dicoccum	0	77.7148	613.169	275.99	19.3671	25.6146	24.0765	3.83812	6.91088	3.4345	2.21466	18.6441	83.257	2.43949	4.75955	8.42565	3.61962	55.4117	608.649	52.9115
TF_82	Tettofrati	2018	Giovanni Paolo	T. dicoccum	0	73.0938	517.738	239.884	19.8724	25.3426	22.6355	2.8362	4.99576	2.50019	3.373	15.6376	58.7096	2.31541	3.51245	5.78485	2.86712	62.8484	477.211	38.5457
TF_83	Tettofrati	2018	Giovanni Paolo	T. dicoccum	0	157.005	512.292	198.267	28.8709	28.2109	19.6855	3.60324	5.39095	3.24904	2.54714	15.0169	56.1502	2.8159	3.92403	7.14317	2.98237	32.005	486.436	53.2086
TF_84	Tettofrati	2018	Luni	T. dicoccum	0	113.125	581.513	326.756	18.134	24.9906	25.5086	3.04879	6.95866	2.72536	2.81096	22.0139	106.23	1.85664	3.44778	6.48343	2.10808	68.5228	484.94	49.7886
TF_85	Tettofrati	2018	Luni	T. dicoccum	0	100.193	520.463	283.447	16.4762	21.1594	19.0109	3.16482	6.40722	2.2705	2.06806	19.6153	96.2443	2.3246	3.55952	6.09283	2.45383	77.7273	583.011	50.1054
TF_86	Tettofrati	2018	Luni	T. dicoccum	0	129.898	522.077	271.955	19.8832	22.1809	18.7154	3.23353	6.89183	2.65404	2.31891	20.9886	97.1707	2.06856	3.91491	6.2799	2.56578	61.6226	500.752	57.1241
TF_87	Tettofrati	2018	Rossella	T. spelta	0	188.088	379.002	113.777	48.0809	32.4688	11.9048	2.45877	5.95675	6.8392	2.4253	17.3957	43.801	2.28458	3.65568	6.29932	4.555	64.2984	561.644	55.8528
TF_88	Tettofrati	2018	Rossella	T. spelta	0	204.048	445.091	125.294	51.5647	35.2307	12.04	2.77516	7.33818	8.40317	2.5799	22.2233	56.28	2.11316	3.23631	4.95516	3.9518	28.191	493.263	44.179
TF_89	Tettofrati	2018	Rossella	T. spelta	0	167.062	338.552	100.4	42.2489	25.746	11.5373	2.55937	6.4932	7.60484	2.57355	19.8789	48.396	2.15759	3.78313	5.55418	4.85604	36.7326	515.02	45.7327
TF_90	Tettofrati	2018	Rosso	T. aestivum	48.1609	380.115	606.207	144.368	80.0999	43.5881	43.42	5.65346	11.7572	7.76609	3.62958	23.6184	78.1959	5.32012	12.7498	7.30949	4.6796	32.0027	639.19	58.7196
TF_91	Tettofrati	2018	Rosso	T. aestivum	39.3103	311.034	539.885	121.149	62.7415	32.3517	44.441	5.76363	15.41	9.1123	4.74085	24.6555	85.2783	2.93934	9.06891	5.26933	2.69966	23.9142	536.086	39.6816
TF_92	Tettofrati	2018	Rosso	T. aestivum	48.1609	362.069	610.575	146.437	82.6705	39.8237	42.6968	5.55709	15.5306	9.27555	5.16948	25.5552	82.886	2.86584	8.82192	5.18946	2.6918	23.4092	555.549	46.4526
TF_93	Tettofrati	2018	Skorpion	T. aestivum	45.1724	251.379	615.632	174.828	71.0703	66.5941	47.836	6.5834	11.0258	11.109	5.8556	30.3598	50.3985	2.57524	2.8721	5.65982	2.47254	34.6176	572.307	46.2169
TF_94	Tettofrati	2018	Skorpion	T. aestivum	0	261.954	573.678	163.678	67.0475	67.4604	30.0885	7.00209	11.2564	11.6309	6.18238	29.8258	67.2644	2.43339	3.05436	5.67307	2.27985	34.9545	570.242	49.2009
TF_95	Tettofrati	2018	Skorpion	T. aestivum	0	245.402	501.724	164.368	63.8999	61.0646	50.7833	6.75094	11.8241	11.1925	5.60167	29.0785	68.4485	2.53278	3.12857	5.7606	2.54529	33.3901	558.445	48.9934
TF_96	Tettofrati	2018	Solehio	T. aestivum	0	206.092	374.253	103.678	57.6591	38.8452	39.6553	3.6524	12.7174	12.5242	3.90381	27.3151	106.186	1.59776	3.65949	7.04088	3.67186	27.007	659.653	66.2738
TF_97	Tettofrati	2018	Solehio	T. aestivum	45.977	261.034	455.747	113.218	63.7467	44.3928	41.4085	3.60485	12.7232	11.7079	3.37836	25.1568	97.7838	2.11432	4.40833	7.92654	5.53472	33.3132	698.754	79.4208
TF_98	Tettofrati	2018	Solehio	T. aestivum	44.9425	186.667	274.598	94.4828	52.1171	35.4778	38.3176	3.44161	11.8462	12.3941	3.33103	25.9499	101.059	2.03748	4.47583	8.00147	4.83521	31.283	658.601	76.723
TF_99	Tettofrati	2018	Verna	T. aestivum	0	222.759	375.747	113.448	57.5814	35.7795	42.0903	5.60347	16.0042	12.3242	5.24939	49.245	166.93	2.48179	5.14954	8.18722	3.65295	22.3326	662.906	81.3394
TF_100	Tettofrati	2018	Verna	T. aestivum	0	134.138	233.908	78.046	47.8551	27.1528	36.2002	5.8491	16.1988	11.7693	4.96605	41.557	149.903	2.05408	4.86325	6.63751	3.39246	23.6957	627.025	64.0682
TF_101	Tettofrati	2018	Verna	T. aestivum	46.2069	291.494	570.115	142.874	75.1895	41.5877	41.1896	5.22982	15.7283	11.5526	4.9699	47.4745	152.084	2.649	4.56809	7.55597	2.98317	21.0028	616.504	74.7984
