# Supplementary material for: Investigating Metabolic Plant Response toward Deoxynivalenol Accumulation in Four Winter Cereals
Source: J Agric Food Chem. 2024 Feb 5;72(6):3200–9. doi: 10.1021/acs.jafc.3c06111 (PMC10870777; doi:10.1021/acs.jafc.3c06111)
Supplement: Supplementary file 3 — jf3c06111_si_003.xlsx [file jf3c06111_si_003.xlsx]

## Sheet: Foglio1
Compound	Specie	contam	0.05_125.8724m/z	0.23_206.9717m/z	0.54_158.9773m/z	0.55_130.9655m/z	0.56_316.9455m/z	0.56_409.0890m/z	0.57_216.8071m/z	0.57_218.8060m/z	0.57_343.9906m/z	0.57_379.0817m/z	0.57_425.0708m/z	0.57_440.0225m/z	0.57_665.2062m/z	0.57_665.2161m/z	0.57_705.2011m/z	0.57_751.2121m/z	0.57_767.1843m/z	0.57_851.1531m/z	0.58_161.8477m/z	0.58_215.0312m/z	0.58_285.7074m/z	0.58_377.0849m/z	0.58_458.0204m/z	0.58_465.9732m/z	0.58_467.9700m/z	0.58_503.1609m/z	0.59_158.8459m/z	0.59_160.8417m/z	0.59_162.8387m/z	0.59_164.8357m/z	0.59_195.8106m/z	0.59_197.8075m/z	0.59_197.9363m/z	0.59_199.8045m/z	0.59_204.7909m/z	0.59_206.7879m/z	0.59_221.8412m/z	0.59_341.1086m/z	0.59_425.0634m/z	0.59_549.1640m/z	0.59_683.2250m/z	0.59_767.1963m/z	0.60_179.0559m/z	0.60_219.8448m/z	0.60_356.7007m/z	0.60_404.1040m/z	0.60_444.6421m/z
1 [1]	T. aestivum	LC	0.767085	25.5753	0.203484	8.93903	0	0	0	0	0	0.0991147	0	0	0	0	0	0	0	0	1.79133	0	0	2.69128	0	1.43993	0.368354	0.275784	2.37574	70.036	69.7421	18.3552	74.4753	99.268	0.394992	47.5955	0	0.301362	2.62769	129.235	0	0	0	0	9.08897	6.01117	0	0	0
2 [1]	T. aestivum	LC	0.7376	22.6533	0.662172	3.34254	0	0	0	0	0	0.178893	0	0	0	0	0	0	0	0	1.42336	0	0.0365365	2.17956	0	0.930434	0.39679	0.927503	1.27151	44.9729	43.9642	12.6921	46.6563	60.3149	0.0115152	28.3257	0.412393	2.07201	3.13732	103.446	0	0.103134	0	0	7.25133	4.85022	0.423861	0	0
3 [1]	T. aestivum	LC	0.969919	21.7642	0.342572	6.07694	0	0	0	0	0	0.492781	0	0	0	0	0	0	0	0	2.20983	0	7.06384	2.87745	0	0.478658	0.313807	0.241346	4.27921	94.002	92.6401	24.1824	78.4694	96.2127	0.249935	46.0487	5.72609	12.3329	2.30968	113.577	0	0	0	0	7.57773	4.00905	0	0	0
10 [1]	Tritordeum	LC	1.9967	23.0057	0	2.12562	0	0	0	0	0	0.82916	0	0.209845	0	0	0	0	0	0	0.799568	0	0	4.00271	0.00598696	7.6036	5.09615	0.556003	0.203545	16.1983	16.9531	4.92863	5.83299	8.03404	0	3.71073	0.0335565	0.382279	2.86057	138.249	0	0	0	0	9.73064	4.3387	0	0.231174	0
11 [1]	Tritordeum	LC	1.44777	21.7807	0.178883	2.19916	0	0	0	0	0	0.100831	0	0	0	0	0	0	0	0	0.705068	0	0	2.14631	0	3.18647	1.98383	0.554416	0.152858	16.7704	18.6788	4.76027	9.71546	14.9212	0	5.95181	0.503707	1.79324	3.11951	107.131	0	0	0	0	7.13573	4.35589	3.45103	0	0.768037
12 [1]	Tritordeum	LC	1.57237	21.5277	0	2.15236	0	0	0	0	0	0.102429	0	0	0	0	0	0	0	0	1.03498	0	0.101205	1.2485	0	2.45659	0.747983	4.0125	1.57412	39.9387	43.1817	11.8854	36.713	47.7031	0.225668	22.6958	0.80763	2.2085	3.03204	112.694	0	0	0	0	7.05124	4.94851	2.39033	0	0.568612
13 [1]	T. aestivum	LC	2.15384	31.8001	0.0283097	2.91685	0	0	0	0	0	1.09067	0	0	0	0	0	0	0	0	1.9574	0	0.0329514	4.23097	0	4.59418	3.51449	0.803144	2.68298	70.9062	68.4474	20.1036	61.2535	80.9758	0.535704	39.9058	0.840822	2.08348	4.48125	171.113	0	0	0	0	11.2807	7.8395	3.49556	0	0.659597
14 [1]	T. aestivum	LC	1.47179	24.9212	0	4.63943	0	0	0	0	0	0.292371	0	0	0	0	0	0	0	0	1.35196	0	0	1.05067	0	3.4324	1.53909	3.58436	0.141269	23.4782	22.3844	6.0808	14.3552	18.8743	0	8.90594	1.20454	2.29382	2.49806	133.147	0	0	0	0	8.11685	4.25107	4.14876	0	1.03616
15 [1]	T. aestivum	LC	0.636379	26.2525	0.1941	8.89018	0	0	0	0	0	0	0	0	0	0	0	0	0	0	2.02398	0	0	0	0	0	0	0	2.82865	90.8418	91.7976	25.9663	95.9533	124.118	1.2541	61.2878	0	0	2.02605	6.61376	0	0	0	0	0	3.29061	0	0	0
16 [1]	T. aestivum	LC	1.06825	24.065	0.276405	2.45079	0	0	0	0	0	0.77123	0	0	1.05857	1.89715	0	0	0	0	0.849791	0	0	6.63376	0	11.0135	4.95254	46.984	0.592015	19.6565	17.5274	5.31329	11.2543	14.5904	0	6.91657	0.269671	0.532127	3.28812	200.871	0	2.0823	0	0	12.4647	5.52787	0.0255515	0	0
17 [1]	T. aestivum	LC	0.785987	20.4994	0.31026	6.56703	0	0	0	0	0	2.83809	0	0	0.264635	1.26417	0	0	0	0	0.876253	0.0554972	0	13.2022	0	14.5741	8.17872	14.2618	0.63667	33.264	30.7834	8.41081	19.835	23.7527	0	13.335	0.465727	1.57045	3.11116	114.001	0	0	0	0	6.82325	4.05563	0.15511	0.180703	0
18 [1]	T. aestivum	LC	0.948231	22.0089	0.59492	8.86714	0	0	0	0	0	0.212044	0	0	0	0	0	0	0	0	1.62303	0	0	3.09692	0	2.60391	1.82706	1.81231	1.03583	51.5944	49.2407	14.8889	45.708	59.5482	0.274491	29.3023	0.50881	1.69468	3.29131	127.975	0	0	0	0	9.22827	4.47419	1.11429	0	0.197258
19 [1]	Tritordeum	LC	1.66961	22.9839	0.424229	4.27452	0	0	0	0	0	0.544839	0	0	0	0	0	0	0	0	0	0	0	3.90359	0	0	0	0.460177	0	1.9638	2.00088	0.621988	0	0	0	0	0.958088	1.92822	0	107.643	0	0	0	0	6.96325	0	0.230512	0	0
20 [1]	Tritordeum	LC	1.33797	26.6287	0.29804	7.8055	0	0	0	0	0	0	0	0	0	0	0	0	0	0	0.929947	0	0	1.86942	0	1.77501	0.445266	2.629	0	14.4991	12.3639	3.45457	5.78238	6.45727	0	3.1728	1.37836	3.33429	1.7639	108.746	0	0	0	0	6.95456	2.12218	2.7987	0	0.272396
21 [1]	Tritordeum	LC	0.470368	14.6881	0.172073	2.6693	0	0	0	0	0	0.280137	0	0	0	0	0	0	0	0	0.859681	0	0	1.85427	0	0.865249	0	0.567101	0.47604	20.8684	13.8824	5.71802	14.2156	19.506	0	8.69324	1.12054	2.03935	1.68959	87.6883	0	0	0	0	7.09704	1.97246	2.07665	0	0.607533
25 [1]	T. aestivum	LC	1.70747	26.3083	0.0659352	1.87647	0	0	0	0	0	0.517106	0	0	0	0	0	0	0	0	0.800365	0	2.25033	2.85434	0	0	0	0.803737	1.28004	31.1049	31.1376	9.18304	22.2064	30.9215	0.0472454	14.1925	1.97399	5.01247	0.677495	128.739	0	0	0	0	7.7785	0.912346	0.0752539	0	0
26 [1]	T. aestivum	LC	0.877832	19.4949	0	2.58862	0	0	0	0	0	0.47778	0	0	0	0	0	0	0	0	0	0	0	5.37039	0	0.425323	0.156277	1.1029	0	1.45587	1.60396	0.271034	0	0.0189931	0	0	0.0396968	0.57599	0.102157	164.811	0.0646321	0	0	0	10.4321	0.187317	0.475118	0.134531	0
27 [1]	T. aestivum	LC	0.73743	21.1727	0.232675	7.98017	0	0	0	0	0	0	0	0	0	0	0	0	0	0	0.621391	0	0	2.16985	0	6.04374	2.98457	0.258805	0	10.5533	9.51741	2.38654	3.55574	5.30813	0	2.50817	0.340529	0.851462	1.86887	152.622	0	0	0	0	9.2542	4.41565	0	0	0
28 [1]	T. aestivum	LC	0.476487	19.1799	0.177217	1.62691	0	0	0	0	0	0.0934729	0	0	0	0	0	0	0	0	0.949803	0	0	1.96951	0	0.350017	0.225626	4.66811	1.15139	32.262	33.7677	8.63011	28.5622	38.7751	0.102767	16.1408	0.226965	1.49041	2.14182	161.447	0	0	0	0	10.5656	2.20527	0.566472	0	0.305005
29 [1]	T. aestivum	LC	1.47011	21.336	0	2.90011	0	0	0	0	0	0.484278	0	0	0	0	0	0	0	0	0.300491	0	0	3.70222	0	2.94302	1.1511	0.530789	0	6.64462	6.36233	1.66792	1.16272	1.21137	0	0.564706	0.907134	1.54811	0.875026	164.091	0	0	0	0	9.42671	1.42716	5.61494	0	1.89389
30 [1]	T. aestivum	LC	0.557676	19.5063	0.653149	10.7588	0	0	0	0	0	1.87485	0	0	0	0	0	0	0	0	0.729005	0.0864107	0.0944989	8.04078	0	0	0	0.30629	3.77846	76.6093	82.9059	22.3446	84.2401	111.284	1.21875	54.8985	0.0726673	0.555857	1.2687	89.0081	0	0	0	0	6.24668	2.54763	0	0	0
31 [1]	T. aestivum	LC	1.62362	25.035	0	3.06486	0	0	0	0	0	0.280259	0	0	0	0	0	0	0	0	0.437663	0	0	1.10976	0	3.38249	1.2837	1.04028	0.249417	16.4478	18.5997	4.5647	10.514	15.9501	0	6.16774	0.995178	2.77786	3.1539	151.953	0	0	0	0	10.9788	4.38336	2.43258	0	0.575918
32 [1]	T. aestivum	LC	1.08641	21.1003	4.23491	17.1743	3.4835	0.00579595	0	0	0	4.15825	0	0	0	0	0	0	0	0	0.594467	0.080173	0	11.8456	0	1.53721	0.641235	0.25922	5.26436	118.17	116.559	40.4103	107.76	151.857	1.77036	74.2738	0	0.0938606	1.68648	51.1195	0	0	0	0	3.87351	3.78707	0	0	0
33 [1]	T. aestivum	LC	0.77646	19.2544	0.12222	2.51145	0	0	0	0	0	0.661919	0	0	0	0	0	0	0	0	0.696817	0	0	2.41767	0	4.66853	2.43343	3.32656	0	14.3614	16.9076	3.43166	9.05793	12.0177	0	5.51116	0.844044	1.5205	2.91345	141.474	0	0	0	0	9.5959	4.26352	0	0.0859311	0
34 [1]	T. aestivum	LC	0.810608	24.347	0	4.96501	0	0	0	0	0	0.530582	0	0	0	0	0	0	0	0	0.0675239	0	0	3.67536	0	0.954717	0.568586	1.03213	0	5.02441	3.94231	1.02633	0.658995	1.11598	0	0.279429	0.700407	1.80241	0.228137	213.104	0	0	0	0	14.6979	0.746348	0.403414	0	0
35 [1]	T. aestivum	LC	1.17845	22.6949	0.00482777	7.22467	0	0	0	0	0	0.474177	0	0	0	0	0	0	0	0	0.630739	0	0.0840454	4.05417	0	6.87148	3.69051	1.62096	0.703391	26.4812	25.7481	5.42721	19.1369	28.0142	0	11.7808	1.10301	1.7458	3.06889	171.568	0	0	0	0	12.0871	3.82903	1.5958	0	0.427882
36 [1]	T. aestivum	LC	0.819848	21.0188	0.0700029	1.9555	0	0	0	0	0	0.140357	0	0	0	0	0	0	0	0	0.696859	0	0	1.65815	0	1.97553	0.590418	0.376371	0.424532	21.0564	20.0023	5.46291	15.4645	21.0036	0	8.84251	0.302243	2.04758	2.44543	168.825	0	0	0.0370276	0	10.0393	3.62288	1.19262	0	0.506296
49 [1]	Tritordeum	LC	0.82955	19.2386	0.214787	1.12916	0	0	0	0	0	0.286042	0	0	7.12092	10.4563	0	0	0	0	0.0589849	0	0	3.31278	0	1.55903	1.22789	52.7171	0.209206	14.6646	13.8345	3.48457	7.69998	9.35933	0	4.64192	0.970019	1.649	1.68348	96.0249	0	7.02271	0	0	5.76354	2.51305	3.07503	0	0.844834
57 [1]	T. aestivum	LC	1.36639	23.4652	8.36588	10.011	0	6.49013	0	0	1.88363	95.3165	14.3658	8.46483	0	0	8.09543	10.5581	93.0796	8.49631	0	6.66869	0	270.619	6.53544	34.1272	17.6323	30.7236	0	5.70666	6.79876	1.21894	6.43857	9.51219	0	3.82391	0	0	0	4316.38	4.40678	0.128034	999.616	11.5913	399.181	0	0	152.999	0
79 [1]	T. aestivum	HC	0.538404	17.6794	0.494955	3.66246	0	0	0	0	0	0	0	0	0	0	0	0	0	0	0.896245	0	0.918964	0	0	0	0	2.04477	1.35821	48.1826	49.4758	14.3102	36.5123	47.087	0	23.1582	3.09153	5.85173	1.44562	13.1196	0	0	0	0	0.346367	1.97157	3.30716	0	1.81665
80 [1]	T. aestivum	HC	0.680345	19.5786	0.0806944	1.4009	0	0	0	0	0	0	0	0	0	0	0	0	0	0	0.678984	0	0.479786	0	0	0	0	0	0.142469	10.6394	10.7262	2.70202	3.9752	6.57484	0	2.92209	1.36755	3.05345	0.453361	14.7747	0	0	0	0	0.701494	0.720871	6.18164	0	9.95159
81 [1]	T. aestivum	HC	1.03046	20.6234	0.180225	2.1474	0	0	0	0	0	0	0	0	0	0	0	0	0	0	1.22209	0	1.03735	0	0	0	0	0.124208	0.835857	25.0594	25.1959	7.61751	15.8091	21.368	0	8.88321	3.30256	5.25092	0.82256	25.1682	0	0	0	0	1.12103	1.86533	6.68041	0	6.59533
88 [1]	Tritordeum	HC	1.08687	18.8611	0	1.29661	0	0	0	0	0	0	0	0	0	0	0	0	0	0	0.825391	0	0	0	0	0	0	0.0697682	0.495964	24.0218	22.6385	6.46244	23.328	28.0956	0	13.5496	0.0678942	0.0219664	2.07815	12.8781	0	0	0	0	0.674925	2.79869	0	0	0
89 [1]	Tritordeum	HC	1.45176	16.7242	0.0807628	1.53224	0	0	0	0	0	0	0	0	0	0	0	0	0	0	0.461084	0	0	0	0	0.628156	0.0996473	2.52072	0	6.64082	7.60244	1.89397	2.03805	3.41846	0	1.36797	0	0.00736098	1.26296	35.1666	0	0.0616563	0	0	2.49757	1.77465	0	0	0
90 [1]	Tritordeum	HC	1.26124	17.8517	0.107188	1.45514	0	0	0	0	0	0	0	0	0	0	0	0	0	0	1.07234	0	0	0.0686369	0	0.156948	0	0.631775	0.173313	18.6002	18.1324	4.51908	15.7692	20.164	0	9.16445	0	0.0291644	1.3498	19.9056	0	0	0	0	0.91805	2.45255	0	0	0
91 [1]	T. aestivum	HC	2.44309	26.9817	0.146734	2.78004	0	0	0	0	0	0	0	0	0	0	0	0	0	0	0.618741	0	0	0	0	0	0	0	1.20166	50.9289	50.3737	12.3953	54.0691	69.0231	0.558594	34.4132	0	0	2.93154	35.3093	0	0	0	0	1.82435	4.60356	0	0	0
92 [1]	T. aestivum	LC	1.76748	24.9283	0.113007	4.46228	0.148228	0	0	0	0	0	0	0	0	0	0	0	0	0	1.29083	0	0	1.21141	0	0	0	0.147215	6.35962	153.123	146.213	45.0667	153.005	203.078	2.62136	98.9441	0	0	4.53842	12.2519	0	0	0	0	0.309448	8.52228	0	0	0
93 [1]	T. aestivum	LC	2.62059	23.0868	0.0729737	3.34033	0	0	0	0	0	0	0	0	0	0	0	0	0	0	1.60813	0	0	0	0	0	0	0.634143	0.43569	30.2678	28.5605	8.65339	26.2344	37.2015	0	15.721	0	0	3.09758	38.9555	0	0	0	0	1.50077	4.59499	0	0	0
94 [1]	T. aestivum	HC	1.00245	20.8612	0	2.65606	0	0	0	0	0	0	0	0	0	0	0	0	0	0	1.16903	0	0	0	0	0.157716	0	0.950323	0.601033	29.6703	27.8534	8.23232	28.715	39.0682	0	17.7568	0	0	2.36003	38.0978	0	0	0	0	1.87656	3.3767	0	0	0
95 [1]	T. aestivum	HC	0.936491	17.9739	0	1.82894	0	0	0	0	0	0	0	0	0	0	0	0	0	0	0.145619	0	0	0	0	0	0	1.68328	0	6.48982	5.15919	1.14767	0.577311	0.936744	0	0.385915	0	0	1.05719	31.2844	0	0	0	0	1.3959	1.56752	0	0	0
96 [1]	T. aestivum	HC	1.09919	20.7046	0.0933702	6.85663	0	0	0	0	0	0	0	0	0	0	0	0	0	0	1.58037	0	0	0	0	0.0959242	0	0.103055	1.26881	40.0322	36.171	9.83115	43.0813	55.9689	0.127603	26.8406	0	0	2.14784	10.256	0	0	0	0	0.172183	3.41648	0	0	0
97 [1]	Tritordeum	HC	1.47053	16.9145	0.314799	5.35369	0	0	0	0	0	0.163597	0	0	0	0	0	0	0	0	0.831766	0	0	0.671588	0	1.11385	0.697593	0.425128	0.693032	28.5488	24.5399	6.9003	24.3243	32.7738	0.121324	13.9208	0.111279	0.528339	2.24338	57.6837	0	0	0	0	4.08159	3.40097	0	0	0
98 [1]	Tritordeum	HC	1.44603	17.49	1.73679	5.13702	0	0	0	0	0	0.351506	0	0	0	0.0485126	0	0	0	0	1.38103	0.00455791	0	3.06118	0	0	0	7.37322	4.16071	93.784	87.8951	26.6498	91.7002	124.98	1.4492	61.9862	0	0	2.55879	40.7004	0	0.0727479	0	0	2.2459	3.83048	0	0	0
99 [1]	Tritordeum	HC	1.51921	21.7998	0.392347	3.12396	0	0	4.46381	6.12081	0	0	0	0	0	0	0	0	0	0	0.783363	0	0	0.163119	0	0	0	0.678383	2.26262	49.085	48.5671	12.9252	54.6025	71.7126	0.793633	33.1435	0	0	3.14512	18.6799	0	0	0	0	0.665943	5.17211	0	0	0
103 [1]	T. aestivum	HC	0.616294	20.1433	0	2.30071	0	0	0	0	0	0	0	0	0	0	0	0	0	0	1.37893	0	0	0	0	0	0	0.221472	0.538626	40.6993	34.1922	9.66743	40.097	55.0787	0.0527562	23.0231	0	0	2.46898	21.8101	0	0	0	0	1.10175	3.68903	0	0	0
104 [1]	T. aestivum	HC	1.93322	25.1863	0.174686	1.86378	0	0	0	0	0	0	0	0	1.11051	1.46957	0	0	0	0	0.548701	0	0	0.3694	0	1.27477	0.72012	38.6788	0.172371	15.3917	15.301	4.15096	4.5199	5.16674	0	2.8476	0.0161952	0	1.86851	53.4911	0	3.21806	0	0	2.95156	2.81172	0	0	0
105 [1]	T. aestivum	HC	0.660901	18.9009	0.424852	3.11913	0	0	0	0	0	0	0	0	0	0	0	0	0	0	1.72705	0	0	0	0	0.0835302	0	0.597151	1.11633	55.1098	53.3542	14.3825	57.3591	79.2637	0.416656	37.2402	0	0	2.2163	16.1825	0	0	0	0	0.303257	3.96706	0	0	0
106 [1]	T. aestivum	HC	1.65558	22.3362	0.147487	3.74413	0	0	0	0	0	0	0	0	0	0	0	0	0	0	1.67218	0	0	0	0	0	0	0	1.46411	56.9702	55.9011	15.5357	62.6511	83.0341	0.495	39.907	0	0	2.2429	16.6882	0	0	0	0	0.649307	3.69207	0	0	0
107 [1]	T. aestivum	HC	0.917223	21.3356	0.0881812	3.61547	0	0	0	0	0	0	0	0	0	0	0	0	0	0	1.44764	0	0	0.198085	0	0	0	0.0498966	1.10968	51.9637	44.0054	12.1093	58.008	73.3239	0.510279	35.9373	0	0	2.15441	35.3555	0	0	0	0	1.65441	4.9313	0	0	0
108 [1]	T. aestivum	HC	0.815428	18.1087	0	1.44549	0	0	0	0	0	0	0	0	0	0	0	0	0	0	1.10495	0	0	0	0	0	0	0	0.0151973	13.139	15.6365	3.24775	12.6388	16.5406	0	7.59825	0	0	1.7868	22.3529	0	0	0	0	1.47759	1.9675	0	0	0
109 [1]	T. aestivum	HC	1.25718	20.7306	0	3.1065	0	0	0	0	0	0	0	0	0	0	0	0	0	0	1.17934	0	0	0	0	0	0	0.504207	0.0644418	17.2084	14.7554	4.44267	14.3898	19.3537	0	8.4766	0	0	2.03014	11.9414	0	0	0	0	0.325285	2.8396	0	0	0
110 [1]	T. aestivum	HC	1.15606	21.0954	0	2.12296	0	0	0	0	0	0	0	0	0	0	0	0	0	0	0.984146	0	0	0	0	0	0.0803952	0	0.0531143	12.6505	12.5476	3.2078	7.72495	11.0313	0	3.83901	0	0	1.76611	22.0382	0	0	0	0	0.686251	2.42231	0	0	0
111 [1]	T. aestivum	HC	1.82381	20.355	0.0587359	3.03758	0	0	0	0	0	0	0	0	0	0	0	0	0	0	1.30009	0	0.232814	0	0	0	0	0.227313	0.600834	26.9216	27.5906	7.49115	24.6665	32.9333	0	14.1059	0.757253	1.68618	1.56258	10.292	0	0	0	0	0.234568	3.20006	0	0	0
112 [1]	T. aestivum	HC	0.650593	21.1379	0.108128	2.06328	0	0	0	0	0	0	0	0	0	0	0	0	0	0	0.383753	0	0	0.162578	0	0.0628116	0.139234	3.11948	0.382502	30.1911	28.7392	7.47923	29.5059	39.2481	0	18.4556	0.0634264	0.0417552	2.89399	50.2476	0	0	0	0	3.04475	4.30186	0	0	0
113 [1]	T. aestivum	HC	0.75804	18.0856	0.114472	2.74686	0	0	0	0	0	0	0	0	0	0	0	0	0	0	1.08616	0	0	0	0	0.346596	0	2.71293	0.243017	21.4247	19.8644	4.24975	19.8467	25.4855	0	12.1989	0	0.140432	2.37097	40.4945	0	0.0538259	0	0	2.34797	3.38761	0	0	0
114 [1]	T. aestivum	HC	1.02678	19.6814	0	1.94493	0	0	0	0	0	0	0	0	0	0	0	0	0	0	0.699481	0	0	0.426632	0	0.375098	0.0677444	0	0.194016	24.2968	22.0891	6.08608	19.5643	27.8218	0	11.8365	0	0.0397407	2.59845	58.6459	0	0	0	0	3.55788	3.7061	0	0	0
157 [1]	T. spelta	LC	1.50049	18.9996	0.129879	3.18139	0	0.00204875	0	0	0	0.446523	0	0	0	0	0	0	0	0	0.771233	0	0	2.70295	0	1.60821	0.651222	1.03687	0.0637335	12.4608	12.98	3.08538	1.84829	2.38331	0	1.06802	0	0	1.49329	79.6252	0	0	0	0	6.08981	2.99776	0	0	0
158 [1]	T. spelta	LC	1.4898	22.0493	0.33711	1.5688	0	0	0	0	0	0.187008	0	0.0298422	0	0	0	0	0	0	1.00052	0	0	2.44929	0	2.96121	0.815299	8.89003	0.231695	15.7001	16.5984	4.24219	2.91795	4.15179	0	2.06953	0	0	2.55934	83.2282	0	0.102807	0	0	6.1013	3.75114	0	0	0
159 [1]	T. spelta	LC	1.09572	18.4237	0.0681872	3.21745	0	0	0	0	0	0.707518	0	0	0	0	0	0	0	0	0.0732031	0	0	3.89528	0	1.8548	0.200335	0.500132	0.0219415	7.1207	7.23862	2.17796	0.641648	1.38661	0	0.736796	0	0	2.13437	102.933	0.0738027	0	0	0	6.79441	3.45144	0	0	0
160 [1]	T. dicoccum	HC	1.48696	22.07	0.88488	23.3054	0	0	0	0	0	0.298194	0.0103084	0.0987921	0	0	0	0	0	0	0.516963	0	0	4.11218	0	6.05777	3.527	1.8554	0.115735	12.6807	13.3562	3.83851	3.11365	4.53846	0	2.14625	0	0	4.07538	121.539	2.66627	0.100684	0	0	9.06808	6.35398	0	0	0
161 [1]	T. dicoccum	HC	1.1969	21.2378	0.102133	3.45624	0	0	0	0	0	0.598491	0	0	0	0	0	0	0	0	0.282174	0	0	3.07475	0	1.32833	0.328486	2.67973	0	8.30919	6.75835	1.59303	0.307553	0.566133	0	0.144896	0	0	1.15568	121.07	0	0	0	0	7.91837	1.73911	0	0.0940377	0
162 [1]	T. dicoccum	HC	1.60916	23.2704	0	1.35158	0	0	0	0	0	2.92846	0	0.102145	0.0707422	0.818089	0	0	0	0	0.373399	0.0385604	0	11.471	0	1.92856	0.364485	28.7031	0	7.08488	6.50834	1.55061	0.112451	0.0386075	0	0	0	0	0.334595	178.124	0	0.808728	0	0	13.2277	0.945153	0	1.24697	0
163 [1]	T. dicoccum	LC	0.616282	17.8063	0.0575976	2.2057	0	0	0	0	0	0.636913	0	0	0	0	0	0	0	0	0	0	0	4.54613	0	0.352193	0	10.9354	0	3.0317	2.65624	0.448613	0	0.0384032	0	0	0	0	0.420515	130.509	0	0.199936	0	0	8.80067	0.924266	0	0.444163	0
164 [1]	T. dicoccum	LC	1.78408	21.4726	0.478878	3.58978	0	0	0	0	0	0.0536097	0	0	0	0	0	0	0	0	0.799736	0	0	2.4182	0	2.02902	0.985897	1.50371	0.0822294	11.4494	13.176	3.33161	1.58477	2.5233	0	1.05358	0	0.110203	2.56667	98.8478	0	0	0	0	7.24709	3.45407	0	0	0
165 [1]	T. dicoccum	LC	1.91116	19.9844	0.458639	1.9394	0	0	0.747732	1.50735	0	0.519258	0	0	0	0	0	0	0	0	0.838497	0	0	3.20061	0	2.90538	1.50713	1.9416	0.247309	16.2957	19.6458	5.38517	6.28752	8.17859	0	3.87984	0	0	7.36144	99.6649	0	0	0	0	6.96073	9.71891	0	0	0
169 [1]	T. spelta	LC	2.22821	21.0218	0.109255	1.38938	0	0	0	0	0	0.715968	0	0	0	0	0	0	0	0	0.782254	0	0	3.55133	0	3.19244	1.71666	3.40271	0.0953811	15.8583	16.0333	4.31835	2.9349	3.58985	0	2.05568	0.53062	0.762266	2.72217	106.016	0	0	0	0	7.54932	3.29087	0	0	0
185 [1]	T. spelta	HC	0.483898	14.1376	0.037227	1.30315	0.0276237	0	0	0	0	0.119839	0	0	0	0	0	0	0	0	0.170932	0	0	1.6557	0	0.0930223	0	9.2246	0.0681207	4.82369	5.0307	1.07881	0.622359	0.681915	0	0.28165	0	0	1.71381	75.4727	0	0	0	0	5.26014	2.36168	0	0	0
186 [1]	T. spelta	HC	1.82577	19.3557	0.121405	1.67978	0	0.0812741	0	0	0	2.34633	0	0	5.12994	10.7592	0	0	0	0	0.518934	0.0435151	0	9.7278	0	4.17236	1.92113	142.129	0.140937	13.9908	13.2933	3.68677	1.99833	2.06225	0	1.02413	0	0	2.22207	158.044	0	11.157	0	0	10.3398	3.27731	0	0.38042	0
187 [1]	T. spelta	HC	1.77979	17.5795	0.0344622	1.87334	0	0	0	0	0	0.80732	0	0	0.00211192	0.402231	0	0	0	0	0.267183	0	0	3.1347	0	0.988934	0.0825189	17.0485	0	6.5708	7.46416	1.15145	0.128028	0.375184	0	0.0510724	0	0	0.606114	88.3126	0	0.737255	0	0	4.5921	1.68398	0	0	0
191 [1]	T. dicoccum	HC	1.23117	17.7234	0.438194	4.97476	0.886008	0.735015	0	0	0	4.7348	0	0	0	0	0	0	0	0	0.121486	0.0706615	0	14.07	0	0.731038	0.448061	2.71303	0.023223	9.92801	9.94968	2.05106	2.23865	2.55251	0	1.28103	0	0	1.19778	215.05	0.313228	0	0	0	16.3797	1.61488	0	0.143145	0
192 [1]	T. dicoccum	HC	1.65269	19.5572	0.240787	2.78329	0	0	0	0	0	0.485442	0	0	0	0	0	0	0	0	0.966096	0	0	2.78116	0	2.81292	1.51487	4.30172	0.287279	17.0945	14.7709	4.43254	5.37537	5.66449	0	3.07333	0	0	3.18631	84.1745	0	0	0	0	6.1277	4.85839	0	0	0
193 [1]	T. dicoccum	HC	1.51507	21.432	0	3.57087	0	0	0	0	0	0.211354	0	0.0989723	0	0	0	0	0	0	1.0782	0	0	3.181	0	1.66783	0.325861	2.73426	0.0310338	13.6654	13.2659	4.28941	2.26041	2.98866	0	1.30158	0	0	2.08866	76.2144	0	0	0	0	5.86969	3.29673	0	0	0
196 [1]	T. spelta	HC	0.865021	17.4462	0	2.34979	0	0	0	0	0	0.140214	0	0	0	0	0	0	0	0	0	0	0	1.08782	0	0	0	0.668371	0	4.94606	3.73033	0.725455	0.0700022	0.36479	0	0	0	0	1.77987	55.0562	0	0	0	0	3.54613	1.94079	0	0	0
197 [1]	T. spelta	HC	0.386271	15.6272	0	1.61841	0	0	0	0	0	0	0	0	0	0	0	0	0	0	0	0	0	0.455355	0	0	0	2.19792	0	1.52019	1.46381	0.0866452	0	0	0	0	0	0	0.384572	71.2536	0	0	0	0	3.66731	0.444959	0	0	0
198 [1]	T. spelta	HC	0.402705	13.6859	0	1.15715	0	0	0	0	0	0.662104	0	0	0.458747	0.950958	0	0	0	0	0	0	0	3.86032	0	0.10794	0.137721	46.8596	0	2.59806	2.10679	0.355001	0.0404569	0.0310989	0	0	0	0	0.326979	92.1371	0	4.66198	0	0	4.34697	0.710835	0	0.0744179	0
[truncated: 1,821 more columns]
